# Supplementary material for: Consequences of the Lack of TNFR1 in Ouabain Response in the Hippocampus of C57BL/6J Mice
Source: Biomedicines. 2022 Nov 15;10(11):2937. doi: 10.3390/biomedicines10112937 (PMC9688030; doi:10.3390/biomedicines10112937)
Supplement: Supplementary file 1 [file biomedicines-10-02937-s001.zip]

Archive with 1 entries (1 files):
- biomedicines-1935263-supplementary.pdf
